# Supplementary material for: Unconventional mechanical and thermal behaviours of MOF CALF-20
Source: Nat Commun. 2024 Apr 16;15:3251. doi: 10.1038/s41467-024-47695-6 (PMC11021538; doi:10.1038/s41467-024-47695-6)
Supplement: Supplementary file 8 — Source Data [file 41467_2024_47695_MOESM8_ESM.xlsx]

## Sheet: Figure 1c
x	y	z	d
0	1.1594	0.28852	0
1.8	1.22111	0.17844	0
3.6	1.26865	0.07884	0
5.4	1.30208	0	0.00844
7.2	1.32209	0	0.08241
9	1.32982	0	0.14282
10.8	1.32675	0	0.19008
12.6	1.31453	0	0.22505
14.4	1.29483	0	0.24894
16.2	1.26927	0	0.26311
18	1.23931	0	0.26898
19.8	1.20625	0	0.26795
21.6	1.1712	0	0.26133
23.4	1.13506	0	0.25029
25.2	1.09858	0	0.23586
27	1.06234	0	0.21893
28.8	1.02678	0	0.20026
30.6	0.99224	0	0.18046
32.4	0.95894	0	0.16006
34.2	0.92704	0	0.13946
36	0.89666	0	0.119
37.8	0.86785	0	0.09894
39.6	0.84062	0	0.07947
41.4	0.81498	0	0.06077
43.2	0.79089	0	0.04293
45	0.76832	0	0.02606
46.8	0.74721	0	0.01022
48.6	0.72752	0.00456	0
50.4	0.70919	0.01823	0
52.2	0.69215	0.0308	0
54	0.67636	0.04223	0
55.8	0.66174	0.05254	0
57.6	0.64825	0.06172	0
59.4	0.63582	0.06978	0
61.2	0.62442	0.07672	0
63	0.61398	0.08254	0
64.8	0.60447	0.08726	0
66.6	0.59583	0.09089	0
68.4	0.58804	0.09341	0
70.2	0.58105	0.09484	0
72	0.57482	0.09518	0
73.8	0.56932	0.09443	0
75.6	0.56452	0.09259	0
77.4	0.56038	0.08965	0
79.2	0.55689	0.08561	0
81	0.55399	0.08046	0
82.8	0.55168	0.07419	0
84.6	0.54991	0.06679	0
86.4	0.54866	0.05827	0
88.2	0.54789	0.0486	0
90	0.54756	0.03779	0
91.8	0.54766	0.02583	0
93.6	0.54811	0.01272	0
95.4	0.54887	0	0.00153
97.2	0.54989	0	0.0169
99	0.5511	0	0.03336
100.8	0.55242	0	0.05086
102.6	0.55376	0	0.06934
104.4	0.555	0	0.08871
106.2	0.55602	0	0.10883
108	0.55667	0	0.12954
109.8	0.55676	0	0.15062
111.6	0.55609	0	0.17178
113.4	0.55441	0	0.19266
115.2	0.55143	0	0.21279
117	0.54683	0	0.23162
118.8	0.54024	0	0.24845
120.6	0.53125	0	0.26243
122.4	0.51943	0	0.27259
124.2	0.50431	0	0.27775
126	0.48542	0	0.27661
127.8	0.46235	0	0.26771
129.6	0.43472	0	0.24953
131.4	0.4023	0	0.22052
133.2	0.36508	0	0.17923
135	0.32329	0	0.12446
136.8	0.27751	0	0.05547
138.6	0.22874	0.0279	0
140.4	0.1784	0.12497	0
142.2	0.23419	0.12831	0
144	0.35299	0.08071	0
145.8	0.47795	0.038	0
147.6	0.60493	0.00266	0
149.4	0.72935	0	0.02295
151.2	0.84654	0	0.03674
153	0.95204	0	0.03708
154.8	1.04191	0	0.02282
156.6	1.11288	0.00662	0
158.4	1.16251	0.05124	0
160.2	1.1892	0.11054	0
162	1.1922	0.1835	0
163.8	1.17158	0.2686	0
165.6	1.12822	0.3639	0
167.4	1.06373	0.46704	0
169.2	0.9805	0.57526	0
171	0.88157	0.68554	0
172.8	0.79469	0.77055	0
174.6	0.89946	0.65151	0
176.4	0.99684	0.52872	0
178.2	1.08418	0.40641	0
180	1.1594	0.28852	0
181.8	1.22111	0.17844	0
183.6	1.26865	0.07884	0
185.4	1.30208	0	0.00844
187.2	1.32209	0	0.08241
189	1.32982	0	0.14282
190.8	1.32675	0	0.19008
192.6	1.31453	0	0.22505
194.4	1.29483	0	0.24894
196.2	1.26927	0	0.26311
198	1.23931	0	0.26898
199.8	1.20625	0	0.26795
201.6	1.1712	0	0.26133
203.4	1.13506	0	0.25029
205.2	1.09858	0	0.23586
207	1.06234	0	0.21893
208.8	1.02678	0	0.20026
210.6	0.99224	0	0.18046
212.4	0.95894	0	0.16006
214.2	0.92704	0	0.13946
216	0.89666	0	0.119
217.8	0.86785	0	0.09894
219.6	0.84062	0	0.07947
221.4	0.81498	0	0.06077
223.2	0.79089	0	0.04293
225	0.76832	0	0.02606
226.8	0.74721	0	0.01022
228.6	0.72752	0.00456	0
230.4	0.70919	0.01823	0
232.2	0.69215	0.0308	0
234	0.67636	0.04223	0
235.8	0.66174	0.05254	0
237.6	0.64825	0.06172	0
239.4	0.63582	0.06978	0
241.2	0.62442	0.07672	0
243	0.61398	0.08254	0
244.8	0.60447	0.08726	0
246.6	0.59583	0.09089	0
248.4	0.58804	0.09341	0
250.2	0.58105	0.09484	0
252	0.57482	0.09518	0
253.8	0.56932	0.09443	0
255.6	0.56452	0.09259	0
257.4	0.56038	0.08965	0
259.2	0.55689	0.08561	0
261	0.55399	0.08046	0
262.8	0.55168	0.07419	0
264.6	0.54991	0.06679	0
266.4	0.54866	0.05827	0
268.2	0.54789	0.0486	0
270	0.54756	0.03779	0
271.8	0.54766	0.02583	0
273.6	0.54811	0.01272	0
275.4	0.54887	0	0.00153
277.2	0.54989	0	0.0169
279	0.5511	0	0.03336
280.8	0.55242	0	0.05086
282.6	0.55376	0	0.06934
284.4	0.555	0	0.08871
286.2	0.55602	0	0.10883
288	0.55667	0	0.12954
289.8	0.55676	0	0.15062
291.6	0.55609	0	0.17178
293.4	0.55441	0	0.19266
295.2	0.55143	0	0.21279
297	0.54683	0	0.23162
298.8	0.54024	0	0.24845
300.6	0.53125	0	0.26243
302.4	0.51943	0	0.27259
304.2	0.50431	0	0.27775
306	0.48542	0	0.27661
307.8	0.46235	0	0.26771
309.6	0.43472	0	0.24953
311.4	0.4023	0	0.22052
313.2	0.36508	0	0.17923
315	0.32329	0	0.12446
316.8	0.27751	0	0.05547
318.6	0.22874	0.0279	0
320.4	0.1784	0.12497	0
322.2	0.23419	0.12831	0
324	0.35299	0.08071	0
325.8	0.47795	0.038	0
327.6	0.60493	0.00266	0
329.4	0.72935	0	0.02295
331.2	0.84654	0	0.03674
333	0.95204	0	0.03708
334.8	1.04191	0	0.02282
336.6	1.11288	0.00662	0
338.4	1.16251	0.05124	0
340.2	1.1892	0.11054	0
342	1.1922	0.1835	0
343.8	1.17158	0.2686	0
345.6	1.12822	0.3639	0
347.4	1.06373	0.46704	0
349.2	0.9805	0.57526	0
351	0.88157	0.68554	0
352.8	0.79469	0.77055	0
354.6	0.89946	0.65151	0
356.4	0.99684	0.52872	0
358.2	1.08418	0.40641	0
360	1.1594	0.28852	0
--	--
--	--
--	--
--	--
--	--
--	--
--	--
--	--
--	--
--	--
--	--
--	--
--	--
--	--
--	--
--	--
--	--
--	--
--	--
--	--
--	--
--	--
--	--
--	--
--	--
--	--
--	--
--	--
--	--
--	--
--	--
--	--
--	--
--	--
--	--
--	--
--	--
--	--
--	--
--	--
--	--
--	--
--	--
--	--
--	--
--	--
--	--
--	--
--	--
--	--
--	--
--	--
--	--
--	--
--	--
--	--
--	--
--	--
--	--
--	--
--	--
--	--
--	--
--	--
--	--
--	--
--	--
--	--
--	--
--	--
--	--
--	--
--	--
--	--
--	--
--	--
--	--
--	--
--	--
--	--
--	--
--	--
--	--
--	--
--	--
--	--
--	--
--	--
--	--
--	--
--	--
--	--
--	--
--	--
--	--
--	--
--	--
--	--
--	--
--	--
--	--
--	--
--	--
--	--
--	--
--	--
--	--
--	--
--	--
--	--
--	--
--	--
--	--
--	--
--	--
--	--
--	--
--	--
--	--
--	--
--	--
--	--
--	--
--	--
--	--
--	--
--	--
--	--
--	--
--	--
--	--
--	--
--	--
--	--
--	--
--	--
--	--
--	--
--	--
--	--
--	--
--	--
--	--
--	--
--	--
--	--
--	--
--	--
--	--
--	--
--	--
--	--
--	--
--	--
--	--
--	--
--	--
--	--
--	--
--	--
--	--
--	--
--	--
--	--
--	--
--	--
--	--
--	--
--	--
--	--
--	--
--	--
--	--
--	--
--	--
--	--
--	--
--	--
--	--
--	--
--	--
--	--
--	--
--	--
--	--
--	--
--	--
--	--
--	--
--	--
--	--
--	--
--	--
--	--
--	--
--	--
--	--
--	--

## Sheet: Figure 1d
P	a	b	c
0	9.046	10.025	9.232
0.05	9.054	10.062	9.174
0.1	9.083	10.148	9.04
0.15	9.08	10.141	9.033
0.2	9.117	10.165	8.9
0.25	9.172	10.248	8.641
0.3	9.314	10.225	7.41
0.35	9.324	10.415	6.943
0.4	9.321	10.435	6.919
0.5	9.318	10.476	6.865
0.6	9.312	10.49	6.834
0.7	9.309	10.525	6.809
0.8	9.302	10.6	6.792
0.9	9.288	10.757	6.784
1	9.279	10.795	6.764

## Sheet: Figure 1e
P	K1	K2	K3
0	1519.5449	-302.5486	-106.7128
0.05	1177.9326	-278.5595	-98.9546
0.1	961.7352	-258.0965	-93.0001
0.15	812.5982	-240.4352	-88.2258
0.2	703.5088	-225.0371	-84.2764
0.25	620.2453	-211.4933	-80.9318
0.3	554.6069	-199.4878	-78.0471
0.35	501.5329	-188.7726	-75.5224
0.4	457.7306	-179.1502	-73.286
0.5	389.6682	-162.5771	-69.4798
0.6	339.2284	-148.8118	-66.3379
0.7	300.3513	-137.1963	-63.6814
0.8	269.4698	-127.2634	-61.3932
0.9	244.3471	-118.6722	-59.3927
1	223.5098	-111.168	-57.6222

## Sheet: Figure 1h-1i
P	a	a_e	b	b_e	c	c_e	beta	beta_e	vol	vol_e
0.0001	8.99864	0.05154	10.06741	0.13288	9.44549	0.0893	118.20975	1.01661	753.73286	5.94721
0.1	9.01002	0.0528	10.11409	0.13529	9.34583	0.09348	118.88855	1.07282	745.34448	6.67597
0.2	9.03716	0.05678	10.14087	0.13876	9.21364	0.10932	119.56804	1.11315	734.05673	7.88641
0.3	9.30233	0.03316	9.83764	0.18005	7.19624	0.14574	121.74181	0.98863	559.67254	7.27574
0.4	9.29813	0.03343	9.64346	0.35674	7.18651	0.18352	121.38878	1.32586	549.23275	6.5122
0.5	9.29512	0.03125	9.92705	0.09213	6.98962	0.08589	122.40799	0.97639	544.27055	5.42738
0.6	9.29009	0.03114	9.91969	0.09313	6.94646	0.07855	122.51177	0.92714	539.59835	5.01448
0.7	9.28651	0.03097	9.92087	0.09088	6.90403	0.07701	122.69357	0.93639	535.07612	4.59906
0.8	9.28263	0.03209	9.91642	0.08776	6.86493	0.07316	122.78708	0.91088	531.04458	4.49065
0.9	9.27883	0.03236	9.91147	0.08946	6.83592	0.07094	122.94151	0.93779	527.39747	4.21864
1	9.2757	0.03142	9.90964	0.08823	6.80335	0.06781	123.0712	0.98528	523.83323	4.06378

## Sheet: Figure 1j
	UFF	e	UFF_modified	e	MLP	e	DFT
Bulk Modulus	44.49	0.48	45.72	1.44	22.58	2.32	29.13
Young Modulus	82.63	0.7	56.9	0.53	12.99	1.88	17.21
Shear Modulus	32.7	0.29	22.44	0.7	5.53	1.94	6.14
Poisson Ratio	0.19	0	0.29	0	0.4	0.02	0.4

## Sheet: Figures 2a-2c
T	TE	vol				T	a		b		c		beta		vol
0	0	748.89372
10	-4.55394	748.8782				10	8.92472	0.00797	10.23587	0.01791	9.42719	0.0151	119.29565	0.15984	751.04607	1.23187
20	-8.40949	748.82552				50	8.93501	0.01935	10.21714	0.04175	9.42943	0.03654	119.16559	0.37678	751.6324	2.58921
30	-10.24548	748.75226				100	8.94617	0.02953	10.19317	0.06301	9.43174	0.05142	119.01089	0.54379	752.07249	3.58121
40	-10.56456	748.67209				150	8.95991	0.03528	10.16292	0.07354	9.43515	0.06283	118.80138	0.62222	752.7472	4.25107
50	-9.95154	748.59407				200	8.97043	0.0424	10.13849	0.09919	9.43555	0.07546	118.6627	0.8076	752.77222	4.7
60	-8.83201	748.5231				250	8.98528	0.04539	10.10255	0.12329	9.44159	0.07746	118.4478	0.97097	753.28389	5.26018
70	-7.4764	748.46185				298.15	8.99864	0.05154	10.06741	0.13288	9.44549	0.0893	118.20975	1.01661	753.73286	5.94721
80	-6.05756	748.41118				350	9.01277	0.05712	10.03166	0.14675	9.4457	0.10332	117.99775	1.0915	753.68653	6.89014
90	-4.65586	748.37118				400	9.0266	0.06253	9.9985	0.17536	9.44955	0.1147	117.81808	1.25592	753.78782	7.44364
100	-3.34935	748.34149
110	-2.15861	748.32105
120	-1.08867	748.30919
130	-0.12266	748.30476
140	0.74371	748.30735
150	1.50248	748.31589
160	2.19168	748.32984
170	2.81435	748.34869
180	3.37436	748.37196
190	3.8841	748.39919
200	4.34892	748.4301
210	4.78359	748.46429
220	5.18705	748.5017
230	5.55962	748.54194
240	5.91684	748.58494
250	6.2548	748.63053
260	6.57575	748.67859
270	6.88331	748.72899
280	7.17626	748.78166
290	7.45819	748.83646
300	7.73256	748.89336
310	8.00147	748.95228
320	8.27212	749.01321
330	8.51391	749.07619
340	8.74878	749.14077
350	8.99959	749.20728
360	9.22386	749.27562
370	9.45405	749.3455
380	9.68614	749.4173
390	9.89809	749.49068
400	10.1084	749.56567
410	10.32221	749.64222
420	10.52862	749.72043
430	10.73959	749.80009
440	10.92743	749.88148
450	11.11702	749.96397
460	11.31687	750.04823
470	11.49785	750.13374
480	11.68859	750.22073
490	11.86714	750.30912
500	12.04101	750.39881
510	12.22954	750.48983
520	12.39886	750.58237
530	12.5642	750.67596
540	12.74325	750.77101
550	12.89673	750.8673
560	13.05914	750.96468
570	13.23596	751.06344
580	13.40506	751.1635
590	13.54079	751.26483
600	13.68646	751.36696
610	13.84613	751.4705
620	13.99684	751.57506
630	14.15775	751.68089
640	14.31602	751.7879
650	14.45716	751.89615
660	14.58968	752.0053
670	14.73289	752.11558
680	14.87291	752.22692
690	15.0202	752.33933
700	15.15902	752.45293
710	15.32065	752.56746
720	15.46694	752.68352
730	15.57155	752.80029
740	15.70151	752.91797
750	15.84149	753.03673
760	15.99419	753.15655
770	16.14249	753.27766
780	16.25621	753.39975
790	16.38323	753.5226
800	16.52142	753.64665
810	16.6554	753.77163
820	16.79389	753.89774
830	16.92082	754.02485
840	17.05383	754.15291
850	17.16987	754.28207
860	17.29671	754.41193
870	17.45405	754.54305
880	17.58252	754.67533
890	17.69115	754.80843
900	17.82625	754.9424
910	17.97928	755.07759
920	18.09102	755.21391
930	18.21595	755.35084
940	18.35047	755.4891
950	18.47445	755.62811
960	18.61788	755.7683
970	18.75026	755.90953
980	18.87615	756.05177
990	19.00217	756.19495
1000	19.12008	756.33915

## Sheet: Figure 3
	[100]		[010]		[001]			v_strain	[100]		[010]		[001]	Note: Since the raw data of figure 3a-3d files are relatively large, please visit: https://github.com/agrh/Data_Repository_CALF-20_MLP/tree/main/Source_data
0	0	0	0	0	0
1	0.12202	1	0.04639	1	0.08393			0.05	743.86639	0.05	744.133	0.05	743.26633
2.01	0.35046	2.01	0.11746	2.01	0.07028			0.1	746.91189	0.1	745.13646	0.1	742.43315
3.0301	0.65086	3.0301	0.1658	3.0301	0.11754			0.15	750.20488	0.15	746.21891	0.15	742.36392
4.0604	1.03885	4.0604	0.26543	4.0604	0.11821			0.2	750.28609	0.2	746.65791	0.2	741.53358
5.10101	1.64773	5.10101	0.33691	5.10101	0.16667			0.25	747.78498	0.25	748.29426	0.25	741.52625
6.15202	2.31466	6.15202	0.42268	6.15202	0.15763			0.3	746.80341	0.3	751.0311	0.3	743.6755
7.21354	2.99344	7.21354	0.57418	7.21354	0.21076			0.35	747.21362	0.35	753.173	0.35	746.45951
8.28567	3.66472	8.28567	0.63619	8.28567	0.24295			0.4	749.94684	0.4	754.82014	0.4	746.48968
9.36853	4.31387	9.36853	0.82637	9.36853	0.28422			0.45	752.08555	0.45	754.76924	0.45	744.8951
10.46221	4.88533	10.46221	0.94046	10.46221	0.32777			0.5	751.65745	0.5	753.94426	0.5	744.81813
11.56683	1.06197	11.56683	1.10194	11.56683	0.34365			0.55	750.55235	0.55	754.90609	0.55	744.90193
12.6825	1.06197	12.6825	1.26222	12.6825	0.36789			0.6	749.67946	0.6	756.84536	0.6	746.46232
13.80933	1.06197	13.80933	1.49143	13.80933	0.39609			0.65	750.98799	0.65	759.94985	0.65	748.78297
14.94742	1.06197	14.94742	1.836	14.94742	0.43051			0.7	753.95587	0.7	761.19879	0.7	748.58825
--	--	16.0969	2.13332	16.0969	0.47666			0.75	754.88477	0.75	760.37811	0.75	746.81853
--	--	17.25786	2.5263	17.25786	0.54461			0.8	754.91749	0.8	759.978	0.8	746.1426
--	--	18.43044	2.92432	18.43044	0.55511			0.85	755.54922	0.85	759.41986	0.85	746.6628
		19.61475	3.3073	19.61475	0.20746			0.9	754.4584	0.9	758.83836	0.9	746.67548
		20.8109	3.53384	20.8109	0.18839			0.95	751.7929	0.95	758.29545	0.95	748.34123
		22.019	3.61388	22.019	0.20126			1	749.75726	1	756.9694	1	749.48175
		23.23919	3.58615	23.23919	0.24431			1.05	749.40956	1.05	754.54252	1.05	748.90516
		24.47159	3.399	24.47159	0.3393			1.1	748.58406	1.1	753.7509	1.1	747.39815
		25.7163	2.38551	25.7163	0.43123			1.15	746.40531	1.15	754.0728	1.15	745.96289
				26.97346	0.58491			1.2	742.91796	1.2	755.68905	1.2	747.01174
				28.2432	0.65949			1.25	739.90146	1.25	757.91866	1.25	751.64394
				29.52563	0.71			1.3	740.96568	1.3	759.91564	1.3	754.4507
				30.82089	0.86095			1.35	744.30557	1.35	758.71263	1.35	752.798
				32.1291	0.94531			1.4	747.56235	1.4	755.39504	1.4	749.91786
				33.45039	1.09547			1.45	748.3639	1.45	751.15406	1.45	749.71327
				34.78489	1.26186			1.5	746.31372	1.5	747.75101	1.5	750.99744
				36.13274	1.42245			1.55	743.99165	1.55	747.12231	1.55	752.51588
				37.49407	1.53507			1.6	743.68386	1.6	749.2275	1.6	753.38269
				38.86901	1.68507			1.65	744.71241	1.65	753.07457	1.65	751.63071
				40.2577	1.87033			1.7	744.67511	1.7	755.86871	1.7	748.62087
				41.66028	1.56658			1.75	742.62296	1.75	756.83961	1.75	748.3273
				43.07688	1.16749			1.8	739.65048	1.8	754.51653	1.8	749.92399
								1.85	738.53394	1.85	750.70113	1.85	750.8678
								1.9	740.78665	1.9	747.40423	1.9	752.4173
								1.95	744.42181	1.95	748.25887	1.95	754.10464
								2	747.44047	2	752.8701	2	755.28742
								2.05	747.41746	2.05	757.64286	2.05	755.28754
								2.1	744.00156	2.1	760.49566	2.1	753.39318
								2.15	740.10618	2.15	761.21557	2.15	751.20736
								2.2	738.58763	2.2	759.49379	2.2	751.6647
								2.25	739.91004	2.25	755.9243	2.25	754.32034
								2.3	741.52879	2.3	753.04155	2.3	757.88162
								2.35	741.74497	2.35	752.35658	2.35	758.7293
								2.4	740.16287	2.4	753.47056	2.4	755.76149
								2.45	738.84322	2.45	755.74344	2.45	753.44516
								2.5	739.96248	2.5	756.33635	2.5	753.20865
								2.55	741.50296	2.55	755.43826	2.55	755.84936
								2.6	742.52617	2.6	754.1811	2.6	757.52129
								2.65	742.85546	2.65	754.0867	2.65	758.21204
								2.7	740.58679	2.7	754.47758	2.7	757.83504
								2.75	736.40911	2.75	754.88066	2.75	756.54561
								2.8	735.25838	2.8	755.51906	2.8	755.72936
								2.85	737.80701	2.85	756.93416	2.85	757.21041
								2.9	742.16809	2.9	756.80729	2.9	759.15529
								2.95	744.69443	2.95	754.86208	2.95	759.64845
								3	743.28638	3	753.47634	3	759.83924
								3.05	740.51522	3.05	752.34929	3.05	759.27852
								3.1	738.52424	3.1	751.14276	3.1	757.90724
								3.15	737.0134	3.15	752.05898	3.15	757.86913
								3.2	736.44464	3.2	753.96556	3.2	758.06881
								3.25	734.00505	3.25	756.01453	3.25	757.76387
								3.3	728.30509	3.3	756.02424	3.3	758.43678
								3.35	724.43284	3.35	754.94642	3.35	760.54776
								3.4	723.71446	3.4	753.94289	3.4	761.30071
								3.45	724.64797	3.45	752.49272	3.45	761.59986
								3.5	727.04791	3.5	753.15079	3.5	759.60679
								3.55	728.14288	3.55	754.74395	3.55	756.74376
								3.6	726.90498	3.6	756.9128	3.6	757.09545
								3.65	725.52446	3.65	759.09945	3.65	761.51479
								3.7	726.29796	3.7	759.88445	3.7	765.75881
								3.75	729.35441	3.75	757.79022	3.75	764.59749
								3.8	732.43422	3.8	755.31869	3.8	760.91619
								3.85	733.71322	3.85	752.94517	3.85	758.3206
								3.9	733.19559	3.9	751.712	3.9	758.6378
								3.95	733.04435	3.95	751.67535	3.95	760.30107
								4	734.52865	4	752.75658	4	763.55236
								4.05	737.48555	4.05	756.53374	4.05	765.35564
								4.1	738.46026	4.1	760.53096	4.1	765.69439
								4.15	736.51683	4.15	761.66583	4.15	763.85179
								4.2	732.19785	4.2	759.52115	4.2	760.5403
								4.25	727.58534	4.25	754.57331	4.25	759.74036
								4.3	724.40384	4.3	750.45549	4.3	763.47334
								4.35	723.82304	4.35	748.4682	4.35	767.96484
								4.4	723.95191	4.4	750.33116	4.4	766.61929
								4.45	723.63695	4.45	753.54205	4.45	765.01302
								4.5	721.87193	4.5	754.94806	4.5	764.73249
								4.55	721.00373	4.55	754.17266	4.55	765.73391
								4.6	723.97089	4.6	751.71541	4.6	766.16659
								4.65	727.4795	4.65	749.03472	4.65	764.59732
								4.7	728.28193	4.7	747.99735	4.7	761.95681
								4.75	727.36445	4.75	749.53488	4.75	761.89015
								4.8	725.90915	4.8	751.92371	4.8	766.1455
								4.85	725.76252	4.85	753.4379	4.85	769.7407
								4.9	727.32449	4.9	752.46417	4.9	769.98739
								4.95	728.52897	4.95	750.18185	4.95	766.94211
								5	727.82461	5	749.3347	5	765.25352
								5.05	726.61699	5.05	749.30519	5.05	765.88852
								5.1	725.97764	5.1	751.53941	5.1	767.6601
								5.15	726.64098	5.15	753.94588	5.15	767.7409
								5.2	727.81419	5.2	755.17528	5.2	767.36364
								5.25	727.22324	5.25	755.26148	5.25	767.96557
								5.3	724.31687	5.3	752.68086	5.3	768.32417
								5.35	721.4658	5.35	749.45308	5.35	767.97992
								5.4	720.34338	5.4	747.76551	5.4	767.20204
								5.45	719.39886	5.45	748.30192	5.45	766.85428
								5.5	718.5946	5.5	751.45129	5.5	766.72911
								5.55	718.2111	5.55	754.60775	5.55	767.73039
								5.6	719.33367	5.6	756.21681	5.6	768.23761
								5.65	721.71939	5.65	758.00231	5.65	768.0311
								5.7	723.00284	5.7	757.31314	5.7	768.07449
								5.75	723.33049	5.75	754.81636	5.75	768.1539
								5.8	723.29965	5.8	751.99134	5.8	767.91319
								5.85	725.40691	5.85	748.21665	5.85	767.6434
								5.9	726.47156	5.9	745.66602	5.9	768.95331
								5.95	725.13944	5.95	747.06551	5.95	771.10715
								6	721.88402	6	751.09229	6	772.736
								6.05	717.18003	6.05	755.96421	6.05	771.46439
								6.1	714.75886	6.1	759.22884	6.1	768.35646
								6.15	716.63626	6.15	759.55194	6.15	767.65773
								6.2	717.59414	6.2	756.84284	6.2	770.20046
								6.25	715.0231	6.25	752.00639	6.25	772.18619
								6.3	713.52046	6.3	746.9367	6.3	771.00764
								6.35	714.46041	6.35	744.90519	6.35	769.10486
								6.4	718.50494	6.4	746.40239	6.4	768.62335
								6.45	721.8955	6.45	750.43284	6.45	770.24401
								6.5	722.04458	6.5	753.7578	6.5	772.22759
								6.55	719.94956	6.55	755.05413	6.55	772.5297
								6.6	719.45485	6.6	754.06107	6.6	771.74231
								6.65	722.17151	6.65	751.54493	6.65	771.57621
								6.7	725.84911	6.7	749.17516	6.7	771.19991
								6.75	726.59618	6.75	746.99487	6.75	771.39651
								6.8	724.41143	6.8	746.87137	6.8	770.68685
								6.85	722.03067	6.85	748.07388	6.85	770.55466
								6.9	722.68044	6.9	750.59523	6.9	773.01954
								6.95	725.25784	6.95	753.28051	6.95	774.04274
								7	725.84854	7	754.32659	7	772.84119
								7.05	724.5909	7.05	753.74886	7.05	772.22627
								7.1	723.37866	7.1	751.3187	7.1	772.28029
								7.15	722.2416	7.15	748.27676	7.15	773.4819
								7.2	720.77094	7.2	745.51847	7.2	775.30334
								7.25	720.18801	7.25	745.5452	7.25	775.6024
								7.3	718.71026	7.3	747.45054	7.3	774.56974
								7.35	715.9569	7.35	749.87305	7.35	772.83754
								7.4	713.88351	7.4	751.88193	7.4	772.43086
								7.45	713.84876	7.45	750.88575	7.45	773.48727
								7.5	714.55859	7.5	747.89283	7.5	774.52048
								7.55	714.68337	7.55	744.13318	7.55	774.80676
								7.6	714.73727	7.6	743.22291	7.6	775.1291
								7.65	715.59291	7.65	745.80594	7.65	775.72627
								7.7	718.21305	7.7	748.17196	7.7	776.43306
								7.75	721.97064	7.75	749.35574	7.75	776.79372
								7.8	725.56516	7.8	748.81881	7.8	776.60049
								7.85	727.6367	7.85	748.13115	7.85	777.6238
								7.9	727.12325	7.9	746.1956	7.9	777.03769
								7.95	725.46789	7.95	745.25171	7.95	774.8913
								8	725.43191	8	745.10459	8	774.13956
								8.05	724.57789	8.05	746.30616	8.05	774.25805
								8.1	722.14072	8.1	748.13887	8.1	775.05309
								8.15	718.56979	8.15	749.0716	8.15	776.71718
								8.2	716.26463	8.2	750.42641	8.2	779.15369
								8.25	715.4229	8.25	751.9413	8.25	779.00386
								8.3	714.65455	8.3	753.00821	8.3	777.9385
								8.35	714.10253	8.35	751.99806	8.35	776.48426
								8.4	714.49699	8.4	750.19538	8.4	776.78424
								8.45	715.6308	8.45	748.90726	8.45	776.47161
								8.5	717.56128	8.5	747.34545	8.5	778.1266
								8.55	718.38818	8.55	748.13783	8.55	779.64048
								8.6	718.16174	8.6	751.0279	8.6	778.20391
								8.65	719.14521	8.65	754.54347	8.65	776.91779
								8.7	722.06332	8.7	754.77577	8.7	776.55026
								8.75	723.59725	8.75	752.6453	8.75	777.60923
								8.8	721.88445	8.8	748.25347	8.8	779.22474
								8.85	719.29882	8.85	744.62343	8.85	780.62392
								8.9	718.50797	8.9	745.39479	8.9	780.02645
								8.95	719.32941	8.95	747.09276	8.95	779.23952
								9	721.27476	9	748.34531	9	778.74246
								9.05	721.89998	9.05	748.80697	9.05	779.74828
								9.1	720.78654	9.1	748.71029	9.1	780.32242
								9.15	720.38626	9.15	747.27851	9.15	779.29437
								9.2	719.74946	9.2	747.25548	9.2	779.1962
								9.25	720.56867	9.25	748.29432	9.25	779.28709
								9.3	723.19551	9.3	748.20891	9.3	780.80485
								9.35	724.83911	9.35	746.089	9.35	781.61654
								9.4	723.74206	9.4	744.0623	9.4	781.52063
								9.45	721.22912	9.45	743.57692	9.45	779.52475
								9.5	719.7862	9.5	744.29921	9.5	779.31163
								9.55	720.83764	9.55	746.16899	9.55	779.51716
								9.6	722.69195	9.6	748.14345	9.6	780.9047
								9.65	722.48781	9.65	749.06386	9.65	783.01795
								9.7	720.44275	9.7	748.67009	9.7	782.67846
								9.75	716.43396	9.75	747.74121	9.75	779.83484
								9.8	716.05282	9.8	746.89551	9.8	776.44656
								9.85	718.34894	9.85	745.59259	9.85	777.68119
								9.9	718.70777	9.9	744.80174	9.9	780.7951
								9.95	715.8737	9.95	744.62709	9.95	784.49312
								10	712.09775	10	743.96322	10	787.76085
								10.05	710.12486	10.05	743.03149	10.05	786.22632
								10.1	711.48082	10.1	744.08681	10.1	782.11454
								10.15	714.77633	10.15	746.25046	10.15	779.5208
								10.2	716.58056	10.2	748.80549	10.2	779.13915
								10.25	715.86261	10.25	751.37564	10.25	781.54666
								10.3	714.64186	10.3	751.07605	10.3	784.67626
								10.35	716.96514	10.35	747.12654	10.35	786.05875
								10.4	722.88591	10.4	743.9244	10.4	785.24751
								10.45	727.50509	10.45	742.92041	10.45	782.20062
								10.5	729.12018	10.5	742.9063	10.5	779.88752
								10.55	728.17949	10.55	743.46056	10.55	780.67607
								10.6	727.2352	10.6	744.56366	10.6	783.62581
								10.65	727.0808	10.65	746.63024	10.65	784.4885
								10.7	725.93912	10.7	748.65154	10.7	782.94985
								10.75	723.08106	10.75	748.94467	10.75	782.15466
								10.8	721.25297	10.8	749.57274	10.8	783.5034
								10.85	719.07986	10.85	749.19065	10.85	785.30584
								10.9	717.7964	10.9	748.0716	10.9	787.0271
								10.95	718.99542	10.95	746.57317	10.95	786.7729
								11	720.53776	11	744.4181	11	784.43732
								11.05	722.36913	11.05	743.10041	11.05	781.5548
								11.1	723.21776	11.1	742.85497	11.1	781.75761
								11.15	724.42661	11.15	745.1925	11.15	784.12035
								11.2	725.77644	11.2	747.39246	11.2	786.45041
								11.25	727.47405	11.25	748.07263	11.25	786.24879
								11.3	727.42446	11.3	747.49121	11.3	784.57946
								11.35	726.37767	11.35	746.03055	11.35	783.04505
								11.4	724.82069	11.4	745.27116	11.4	783.0468
								11.45	721.71909	11.45	744.02215	11.45	785.677
								11.5	717.84575	11.5	741.97587	11.5	787.50319
								11.55	715.76879	11.55	741.02486	11.55	785.82469
								11.6	714.70372	11.6	741.24616	11.6	781.70366
								11.65	713.17106	11.65	742.48915	11.65	779.16067
								11.7	711.65927	11.7	743.21065	11.7	781.22423
								11.75	710.84834	11.75	743.18705	11.75	787.04714
								11.8	712.67449	11.8	742.86442	11.8	790.03934
								11.85	715.90385	11.85	742.7678	11.85	788.50884
								11.9	716.9403	11.9	742.7227	11.9	786.36274
								11.95	715.70581	11.95	741.49489	11.95	784.00985
								12	715.4966	12	739.96045	12	782.01504
								12.05	717.12379	12.05	739.709	12.05	780.06885
								12.1	718.48405	12.1	741.57475	12.1	780.31634
								12.15	718.37011	12.15	744.66501	12.15	782.92595
								12.2	716.44624	12.2	745.71759	12.2	786.80184
								12.25	716.42384	12.25	744.69552	12.25	788.2054
								12.3	717.6573	12.3	743.04635	12.3	787.43346
								12.35	718.58654	12.35	741.61176	12.35	784.27985
								12.4	718.37996	12.4	740.94016	12.4	780.48576
								12.45	715.99475	12.45	741.05315	12.45	779.27076
								12.5	714.95084	12.5	743.0767	12.5	781.75174
								12.55	717.3931	12.55	746.71215	12.55	784.17891
								12.6	719.3413	12.6	748.85705	12.6	784.91868
								12.65	720.20039	12.65	747.7147	12.65	785.49851
								12.7	720.23733	12.7	746.12824	12.7	784.94919
								12.75	720.39444	12.75	745.11037	12.75	784.66737
								12.8	721.38825	12.8	744.36709	12.8	786.55557
								12.85	721.5547	12.85	742.93074	12.85	788.01586
								12.9	722.15056	12.9	740.7276	12.9	787.79641
								12.95	722.7777	12.95	738.43962	12.95	786.08856
								13	721.84696	13	738.3278	13	783.14207
								13.05	719.96275	13.05	742.16219	13.05	780.53579
								13.1	717.95668	13.1	746.16025	13.1	783.23939
								13.15	715.35214	13.15	746.75844	13.15	788.57557
								13.2	713.4096	13.2	744.42213	13.2	791.43656
								13.25	711.1875	13.25	741.69611	13.25	790.93635
								13.3	706.17313	13.3	740.391	13.3	789.32602
								13.35	701.75979	13.35	741.2627	13.35	785.5181
								13.4	698.51289	13.4	744.0003	13.4	783.12299
								13.45	695.74541	13.45	746.69754	13.45	783.02333
								13.5	691.84275	13.5	747.40704	13.5	784.76599
								13.55	684.27026	13.55	745.57651	13.55	786.59356
								13.6	675.35329	13.6	742.52769	13.6	787.56694
								13.65	669.68005	13.65	739.49733	13.65	786.69534
								13.7	666.07955	13.7	738.94529	13.7	786.094
								--	--	13.75	740.31568	13.75	787.49253
								--	--	13.8	741.64239	13.8	787.60425
								--	--	13.85	741.14229	13.85	787.99234
								--	--	13.9	740.38714	13.9	788.61921
								--	--	13.95	741.51088	13.95	785.56416
								--	--	14	743.83634	14	781.46758
								--	--	14.05	745.0982	14.05	780.3054
								--	--	14.1	744.54575	14.1	782.39096
								--	--	14.15	743.65906	14.15	784.22979
								--	--	14.2	742.11894	14.2	784.57907
								--	--	14.25	740.78071	14.25	781.9539
								--	--	14.3	742.72715	14.3	780.347
								--	--	14.35	745.97946	14.35	781.63245
								--	--	14.4	748.01566	14.4	783.83754
								--	--	14.45	746.64024	14.45	784.17145
								--	--	14.5	743.5822	14.5	782.33575
								--	--	14.55	742.64157	14.55	779.64089
								--	--	14.6	743.53721	14.6	777.6246
								--	--	14.65	744.10255	14.65	776.28548
								--	--	14.7	744.5628	14.7	774.74634
								--	--	14.75	745.41869	14.75	773.40504
								--	--	14.8	747.44415	14.8	774.07004
								--	--	14.85	749.97298	14.85	776.57281
								--	--	14.9	751.39013	14.9	779.26871
								--	--	14.95	752.34794	14.95	778.82285
								--	--	15	753.12324	15	775.53619
								--	--	15.05	751.43277	15.05	770.98414
								--	--	15.1	748.0766	15.1	767.84582
								--	--	15.15	746.5267	15.15	766.71689
								--	--	15.2	747.01644	15.2	767.02711
								--	--	15.25	748.64292	15.25	768.10364
								--	--	15.3	750.66728	15.3	768.47906
								--	--	15.35	751.78903	15.35	769.51518
								--	--	15.4	752.07881	15.4	770.12721
								--	--	15.45	751.23434	15.45	768.7619
								--	--	15.5	750.49672	15.5	766.1272
								--	--	15.55	750.34351	15.55	764.66561
								--	--	15.6	749.95211	15.6	765.92801
								--	--	15.65	751.89873	15.65	766.69039
								--	--	15.7	756.37951	15.7	765.8889
								--	--	15.75	761.58153	15.75	765.23289
								--	--	15.8	765.35065	15.8	766.03093
								--	--	15.85	763.76873	15.85	766.57605
								--	--	15.9	758.24979	15.9	765.05168
								--	--	15.95	752.64779	15.95	763.60636
								--	--	16	749.20518	16	763.60145
								--	--	16.05	747.94806	16.05	763.96845
								--	--	16.1	748.91955	16.1	764.12127
								--	--	16.15	753.57265	16.15	763.10585
								--	--	16.2	759.49884	16.2	761.41395
								--	--	16.25	763.25491	16.25	760.42318
								--	--	16.3	765.37672	16.3	760.39521
								--	--	16.35	766.29858	16.35	760.67279
								--	--	16.4	766.85021	16.4	762.25773
								--	--	16.45	767.2085	16.45	763.42924
								--	--	16.5	767.41981	16.5	763.06438
								--	--	16.55	765.85513	16.55	763.12349
								--	--	16.6	762.33422	16.6	763.61246
								--	--	16.65	760.27408	16.65	764.42865
								--	--	16.7	759.03276	16.7	763.95396
								--	--	16.75	759.00418	16.75	760.82865
								--	--	16.8	760.71684	16.8	758.31835
								--	--	16.85	763.51858	16.85	758.60245
								--	--	16.9	768.24053	16.9	759.05683
								--	--	16.95	772.75831	16.95	756.46075
								--	--	17	776.27403	17	751.65634
								--	--	17.05	781.03787	17.05	747.66751
								--	--	17.1	783.66145	17.1	746.75452
								--	--	17.15	782.1555	17.15	746.81867
								--	--	17.2	776.48094	17.2	747.01821
								--	--	17.25	769.5253	17.25	745.99479
								--	--	17.3	765.17135	17.3	744.69666
								--	--	17.35	762.2576	17.35	743.09943
								--	--	17.4	760.94816	17.4	739.1968
								--	--	17.45	759.79553	17.45	736.03835
								--	--	17.5	759.59384	17.5	733.94121
								--	--	17.55	761.27036	17.55	733.13015
								--	--	17.6	761.82479	17.6	731.70528
								--	--	17.65	760.74288	17.65	729.89575
								--	--	17.7	760.13195	17.7	727.62214
								--	--	17.75	759.86884	17.75	725.24674
								--	--	17.8	759.76846	17.8	722.41524
								--	--	--	--	17.85	718.75667
								--	--	--	--	17.9	716.03308
								--	--	--	--	17.95	714.01368
								--	--	--	--	18	712.54534
								--	--	--	--	18.05	713.45436
								--	--	--	--	18.1	712.9351
								--	--	--	--	18.15	708.82864
								--	--	--	--	18.2	701.88495
								--	--	--	--	18.25	696.10907
								--	--	--	--	18.3	692.83578
								--	--	--	--	18.35	690.59629
								--	--	--	--	18.4	689.88891
								--	--	--	--	18.45	689.03886
								--	--	--	--	18.5	685.01149
								--	--	--	--	18.55	680.01365
								--	--	--	--	18.6	676.85415
								--	--	--	--	18.65	674.67652
								--	--	--	--	18.7	672.56356
								--	--	--	--	18.75	671.13556
								--	--	--	--	18.8	668.37715
								--	--	--	--	18.85	666.95071
								--	--	--	--	18.9	666.99251
								--	--	--	--	18.95	666.73
								--	--	--	--	19	667.92785
								--	--	--	--	19.05	669.17607
								--	--	--	--	19.1	669.6793
								--	--	--	--	19.15	670.66094
								--	--	--	--	19.2	671.24056
								--	--	--	--	19.25	672.78212
								--	--	--	--	19.3	674.54126
								--	--	--	--	19.35	675.92509
								--	--	--	--	19.4	677.67218
								--	--	--	--	19.45	678.63226
								--	--	--	--	19.5	679.12091
								--	--	--	--	19.55	678.17336
								--	--	--	--	19.6	675.57803
								--	--	--	--	19.65	674.43809
								--	--	--	--	19.7	676.37143
								--	--	--	--	19.75	678.86694
								--	--	--	--	19.8	680.8116
								--	--	--	--	19.85	680.2005
								--	--	--	--	19.9	675.9576
								--	--	--	--	19.95	671.84596
								--	--	--	--	20	669.97575
								--	--	--	--	20.05	669.66706
								--	--	--	--	20.1	671.08165
								--	--	--	--	20.15	672.85208
								--	--	--	--	20.2	674.18424
								--	--	--	--	20.25	673.29741
								--	--	--	--	20.3	671.51179
								--	--	--	--	20.35	669.69255
								--	--	--	--	20.4	667.29098
								--	--	--	--	20.45	666.9456
								--	--	--	--	20.5	670.84574
								--	--	--	--	20.55	674.723
								--	--	--	--	20.6	673.69989
								--	--	--	--	20.65	668.13014
								--	--	--	--	20.7	661.69161
								--	--	--	--	20.75	659.3094
								--	--	--	--	20.8	661.87283
								--	--	--	--	20.85	667.14401
								--	--	--	--	20.9	670.39801
								--	--	--	--	20.95	669.32111
								--	--	--	--	21	666.31051
								--	--	--	--	21.05	663.76496
								--	--	--	--	21.1	663.43931
								--	--	--	--	21.15	665.75196
								--	--	--	--	21.2	668.11663
								--	--	--	--	21.25	669.2662
								--	--	--	--	21.3	669.09272
								--	--	--	--	21.35	666.80896
								--	--	--	--	21.4	664.87785
								--	--	--	--	21.45	665.50416
								--	--	--	--	21.5	666.28151
								--	--	--	--	21.55	667.11755
								--	--	--	--	21.6	666.7118
								--	--	--	--	21.65	664.96609
								--	--	--	--	21.7	664.22584
								--	--	--	--	21.75	664.60366
								--	--	--	--	21.8	665.39874
								--	--	--	--	21.85	665.18654
								--	--	--	--	21.9	662.80498
								--	--	--	--	21.95	660.65981
								--	--	--	--	22	659.51965
								--	--	--	--	22.05	658.71964
								--	--	--	--	22.1	659.55929
								--	--	--	--	22.15	661.69751
								--	--	--	--	22.2	663.71356
								--	--	--	--	22.25	664.64778
								--	--	--	--	22.3	663.00252
								--	--	--	--	22.35	660.10706
								--	--	--	--	22.4	658.50489
								--	--	--	--	22.45	658.11734
								--	--	--	--	22.5	657.3795
								--	--	--	--	22.55	657.26183
								--	--	--	--	22.6	658.11789
								--	--	--	--	22.65	658.74926
								--	--	--	--	22.7	657.6923
								--	--	--	--	22.75	655.52129
								--	--	--	--	22.8	653.56133
								--	--	--	--	22.85	653.33287
								--	--	--	--	22.9	655.25571
								--	--	--	--	22.95	657.76378
								--	--	--	--	23	660.04164
								--	--	--	--	23.05	659.47804
								--	--	--	--	23.1	657.50559
								--	--	--	--	23.15	656.86243
								--	--	--	--	23.2	657.18781
								--	--	--	--	23.25	657.5328
								--	--	--	--	23.3	656.99294
								--	--	--	--	23.35	655.31446
								--	--	--	--	23.4	652.63434
								--	--	--	--	23.45	650.6712
								--	--	--	--	23.5	649.63413
								--	--	--	--	23.55	649.8369
								--	--	--	--	23.6	651.29455
								--	--	--	--	23.65	653.37554
								--	--	--	--	23.7	653.62535
								--	--	--	--	23.75	652.73103
								--	--	--	--	23.8	651.88601
								--	--	--	--	23.85	650.8274
								--	--	--	--	23.9	652.34489
								--	--	--	--	23.95	655.24535
								--	--	--	--	24	657.18845
								--	--	--	--	24.05	658.99459
								--	--	--	--	24.1	658.95028
								--	--	--	--	24.15	657.27466
								--	--	--	--	24.2	656.26134
								--	--	--	--	24.25	655.74996
								--	--	--	--	24.3	655.62965
								--	--	--	--	24.35	655.86735
								--	--	--	--	24.4	654.77955
								--	--	--	--	24.45	652.68385
								--	--	--	--	24.5	650.80036
								--	--	--	--	24.55	650.57994
								--	--	--	--	24.6	652.97685
								--	--	--	--	24.65	655.58325
								--	--	--	--	24.7	656.27183
								--	--	--	--	24.75	655.94784
								--	--	--	--	24.8	653.69327
								--	--	--	--	24.85	650.78104
								--	--	--	--	24.9	649.12041
								--	--	--	--	24.95	649.20289
								--	--	--	--	25	651.62497
								--	--	--	--	25.05	653.62613
								--	--	--	--	25.1	654.22751
								--	--	--	--	25.15	652.61891
								--	--	--	--	25.2	648.86553
								--	--	--	--	25.25	646.31834
								--	--	--	--	25.3	646.38077
								--	--	--	--	25.35	647.5946
								--	--	--	--	25.4	649.9453
								--	--	--	--	25.45	650.68877
								--	--	--	--	25.5	649.36137
								--	--	--	--	25.55	646.7181
								--	--	--	--	25.6	643.60508
								--	--	--	--	25.65	643.19234
								--	--	--	--	25.7	645.1572
								--	--	--	--	25.75	646.54418
								--	--	--	--	25.8	649.19705
								--	--	--	--	25.85	651.55211
								--	--	--	--	25.9	652.51274
								--	--	--	--	25.95	652.05642
								--	--	--	--	26	649.96767
								--	--	--	--	26.05	647.31917
								--	--	--	--	26.1	646.78673
								--	--	--	--	26.15	648.20876
								--	--	--	--	26.2	649.22296
								--	--	--	--	26.25	649.71546
								--	--	--	--	26.3	649.168
								--	--	--	--	26.35	649.12823
								--	--	--	--	26.4	650.3219
								--	--	--	--	26.45	650.68978
								--	--	--	--	26.5	651.01205
								--	--	--	--	26.55	651.20367
								--	--	--	--	26.6	648.70988
								--	--	--	--	26.65	645.16796
								--	--	--	--	26.7	644.17156
								--	--	--	--	26.75	643.49357
								--	--	--	--	26.8	644.39949
								--	--	--	--	26.85	646.03946
								--	--	--	--	26.9	648.57159
								--	--	--	--	26.95	650.86299
								--	--	--	--	27	649.70386
								--	--	--	--	27.05	645.89831
								--	--	--	--	27.1	641.13571
								--	--	--	--	27.15	639.05559
								--	--	--	--	27.2	641.69306
								--	--	--	--	27.25	645.02596
								--	--	--	--	27.3	647.33358
								--	--	--	--	27.35	646.25842
								--	--	--	--	27.4	642.59173
								--	--	--	--	27.45	639.91765
								--	--	--	--	27.5	638.86986
								--	--	--	--	27.55	640.00886
								--	--	--	--	27.6	642.7054
								--	--	--	--	27.65	644.81448
								--	--	--	--	27.7	645.3281
								--	--	--	--	27.75	644.14214
								--	--	--	--	27.8	641.15543
								--	--	--	--	27.85	637.7204
								--	--	--	--	27.9	637.58682
								--	--	--	--	27.95	640.03048
								--	--	--	--	28	644.37691
								--	--	--	--	28.05	648.27446
								--	--	--	--	28.1	649.76667
								--	--	--	--	28.15	649.12722
								--	--	--	--	28.2	646.41304
								--	--	--	--	28.25	644.41469
								--	--	--	--	28.3	644.9026
								--	--	--	--	28.35	646.14394
								--	--	--	--	28.4	648.58187
								--	--	--	--	28.45	650.09644
								--	--	--	--	28.5	651.17766
								--	--	--	--	28.55	653.55561
								--	--	--	--	28.6	654.9398
								--	--	--	--	28.65	654.997
								--	--	--	--	28.7	653.34684
								--	--	--	--	28.75	651.09222
								--	--	--	--	28.8	649.83417
								--	--	--	--	28.85	650.1073
								--	--	--	--	28.9	651.55079
								--	--	--	--	28.95	652.8265
								--	--	--	--	29	653.98549
								--	--	--	--	29.05	655.3918
								--	--	--	--	29.1	655.18269
								--	--	--	--	29.15	653.9457
								--	--	--	--	29.2	653.78576
								--	--	--	--	29.25	654.03619
								--	--	--	--	29.3	654.40446
								--	--	--	--	29.35	654.69763
								--	--	--	--	29.4	655.44197
								--	--	--	--	29.45	654.09355
								--	--	--	--	29.5	651.23141
								--	--	--	--	29.55	648.05321
								--	--	--	--	29.6	644.4555
								--	--	--	--	29.65	641.15806
								--	--	--	--	29.7	638.88345
								--	--	--	--	29.75	637.1487
								--	--	--	--	29.8	635.76914
								--	--	--	--	29.85	633.66967
								--	--	--	--	29.9	628.89836
								--	--	--	--	29.95	624.39458
								--	--	--	--	--	--
								--	--	--	--	--	--
								--	--	--	--	--	--
								--	--	--	--	--	--
								--	--	--	--	--	--
								--	--	--	--	--	--
								--	--	--	--	--	--
								--	--	--	--	--	--
								--	--	--	--	--	--
								--	--	--	--	--	--
								--	--	--	--	--	--
								--	--	--	--	--	--
								--	--	--	--	--	--
								--	--	--	--	--	--
								--	--	--	--	--	--
								--	--	--	--	--	--
								--	--	--	--	--	--
								--	--	--	--	--	--
								--	--	--	--	--	--
								--	--	--	--	--	--
								--	--	--	--	--	--
								--	--	--	--	--	--
								--	--	--	--	--	--
								--	--	--	--	--	--
								--	--	--	--	--	--
								--	--	--	--	--	--
								--	--	--	--	--	--
								--	--	--	--	--	--
								--	--	--	--	--	--
								--	--	--	--	--	--
								--	--	--	--	--	--
								--	--	--	--	--	--
								--	--	--	--	--	--
								--	--	--	--	--	--
								--	--	--	--	--	--
								--	--	--	--	--	--
								--	--	--	--	--	--
								--	--	--	--	--	--
								--	--	--	--	--	--
								--	--	--	--	--	--
								--	--	--	--	--	--
								--	--	--	--	--	--
								--	--	--	--	--	--
								--	--	--	--	--	--
								--	--	--	--	--	--
								--	--	--	--	--	--
								--	--	--	--	--	--
								--	--	--	--	--	--
								--	--	--	--	--	--
								--	--	--	--	--	--
								--	--	--	--	--	--
								--	--	--	--	--	--
								--	--	--	--	--	--
								--	--	--	--	--	--
								--	--	--	--	--	--
								--	--	--	--	--	--
								--	--	--	--	--	--
								--	--	--	--	--	--
								--	--	--	--	--	--
								--	--	--	--	--	--
								--	--	--	--	--	--
								--	--	--	--	--	--
								--	--	--	--	--	--
								--	--	--	--	--	--
								--	--	--	--	--	--
								--	--	--	--	--	--
								--	--	--	--	--	--
								--	--	--	--	--	--
								--	--	--	--	--	--
								--	--	--	--	--	--
								--	--	--	--	--	--
								--	--	--	--	--	--
								--	--	--	--	--	--
								--	--	--	--	--	--
								--	--	--	--	--	--
								--	--	--	--	--	--
								--	--	--	--	--	--
								--	--	--	--	--	--
								--	--	--	--	--	--
								--	--	--	--	--	--
								--	--	--	--	--	--
								--	--	--	--	--	--
								--	--	--	--	--	--
								--	--	--	--	--	--
								--	--	--	--	--	--
								--	--	--	--	--	--
								--	--	--	--	--	--
								--	--	--	--	--	--
								--	--	--	--	--	--
								--	--	--	--	--	--
								--	--	--	--	--	--
								--	--	--	--	--	--
								--	--	--	--	--	--
								--	--	--	--	--	--
								--	--	--	--	--	--
								--	--	--	--	--	--
								--	--	--	--	--	--
								--	--	--	--	--	--
								--	--	--	--	--	--
								--	--	--	--	--	--
								--	--	--	--	--	--
								--	--	--	--	--	--
								--	--	--	--	--	--
								--	--	--	--	--	--
								--	--	--	--	--	--
								--	--	--	--	--	--
								--	--	--	--	--	--
								--	--	--	--	--	--
								--	--	--	--	--	--
								--	--	--	--	--	--
								--	--	--	--	--	--
								--	--	--	--	--	--
								--	--	--	--	--	--
								--	--	--	--	--	--
								--	--	--	--	--	--
								--	--	--	--	--	--
								--	--	--	--	--	--
								--	--	--	--	--	--
								--	--	--	--	--	--
								--	--	--	--	--	--
								--	--	--	--	--	--
								--	--	--	--	--	--
								--	--	--	--	--	--
								--	--	--	--	--	--
								--	--	--	--	--	--
								--	--	--	--	--	--
								--	--	--	--	--	--
								--	--	--	--	--	--
								--	--	--	--	--	--
								--	--	--	--	--	--
								--	--	--	--	--	--
								--	--	--	--	--	--
								--	--	--	--	--	--
								--	--	--	--	--	--
								--	--	--	--	--	--
								--	--	--	--	--	--
								--	--	--	--	--	--
								--	--	--	--	--	--
								--	--	--	--	--	--
								--	--	--	--	--	--
								--	--	--	--	--	--
								--	--	--	--	--	--
								--	--	--	--	--	--
								--	--	--	--	--	--
								--	--	--	--	--	--
								--	--	--	--	--	--
								--	--	--	--	--	--
								--	--	--	--	--	--
								--	--	--	--	--	--
								--	--	--	--	--	--
								--	--	--	--	--	--
								--	--	--	--	--	--
								--	--	--	--	--	--
								--	--	--	--	--	--
								--	--	--	--	--	--
								--	--	--	--	--	--
								--	--	--	--	--	--
								--	--	--	--	--	--
								--	--	--	--	--	--
								--	--	--	--	--	--
								--	--	--	--	--	--
								--	--	--	--	--	--
								--	--	--	--	--	--
								--	--	--	--	--	--
								--	--	--	--	--	--
								--	--	--	--	--	--
								--	--	--	--	--	--
								--	--	--	--	--	--
								--	--	--	--	--	--
								--	--	--	--	--	--
								--	--	--	--	--	--
								--	--	--	--	--	--
								--	--	--	--	--	--
								--	--	--	--	--	--
								--	--	--	--	--	--
								--	--	--	--	--	--
								--	--	--	--	--	--
								--	--	--	--	--	--
								--	--	--	--	--	--
								--	--	--	--	--	--
								--	--	--	--	--	--
								--	--	--	--	--	--
								--	--	--	--	--	--
								--	--	--	--	--	--
								--	--	--	--	--	--
								--	--	--	--	--	--
								--	--	--	--	--	--
								--	--	--	--	--	--
								--	--	--	--	--	--
								--	--	--	--	--	--
								--	--	--	--	--	--
								--	--	--	--	--	--
								--	--	--	--	--	--
								--	--	--	--	--	--
								--	--	--	--	--	--
								--	--	--	--	--	--
								--	--	--	--	--	--
								--	--	--	--	--	--
								--	--	--	--	--	--
								--	--	--	--	--	--
								--	--	--	--	--	--
								--	--	--	--	--	--
								--	--	--	--	--	--
								--	--	--	--	--	--
								--	--	--	--	--	--
								--	--	--	--	--	--
								--	--	--	--	--	--
								--	--	--	--	--	--
								--	--	--	--	--	--
								--	--	--	--	--	--
								--	--	--	--	--	--
								--	--	--	--	--	--
								--	--	--	--	--	--
								--	--	--	--	--	--
								--	--	--	--	--	--
								--	--	--	--	--	--
								--	--	--	--	--	--
								--	--	--	--	--	--
								--	--	--	--	--	--
								--	--	--	--	--	--
								--	--	--	--	--	--
								--	--	--	--	--	--
								--	--	--	--	--	--
								--	--	--	--	--	--
								--	--	--	--	--	--
								--	--	--	--	--	--
								--	--	--	--	--	--
								--	--	--	--	--	--
								--	--	--	--	--	--
								--	--	--	--	--	--
								--	--	--	--	--	--
								--	--	--	--	--	--
								--	--	--	--	--	--
								--	--	--	--	--	--
								--	--	--	--	--	--
								--	--	--	--	--	--
								--	--	--	--	--	--
								--	--	--	--	--	--
								--	--	--	--	--	--
								--	--	--	--	--	--
								--	--	--	--	--	--
								--	--	--	--	--	--
								--	--	--	--	--	--
								--	--	--	--	--	--
								--	--	--	--	--	--
								--	--	--	--	--	--
								--	--	--	--	--	--
								--	--	--	--	--	--
								--	--	--	--	--	--
								--	--	--	--	--	--
								--	--	--	--	--	--
								--	--	--	--	--	--
								--	--	--	--	--	--
								--	--	--	--	--	--
								--	--	--	--	--	--
								--	--	--	--	--	--
								--	--	--	--	--	--
								--	--	--	--	--	--
								--	--	--	--	--	--
								--	--	--	--	--	--
								--	--	--	--	--	--
								--	--	--	--	--	--
								--	--	--	--	--	--
								--	--	--	--	--	--
								--	--	--	--	--	--
								--	--	--	--	--	--
								--	--	--	--	--	--
								--	--	--	--	--	--
								--	--	--	--	--	--
								--	--	--	--	--	--
								--	--	--	--	--	--
								--	--	--	--	--	--
								--	--	--	--	--	--
								--	--	--	--	--	--
								--	--	--	--	--	--
								--	--	--	--	--	--
								--	--	--	--	--	--
								--	--	--	--	--	--
								--	--	--	--	--	--
								--	--	--	--	--	--
								--	--	--	--	--	--
								--	--	--	--	--	--
								--	--	--	--	--	--
								--	--	--	--	--	--
								--	--	--	--	--	--
								--	--	--	--	--	--
								--	--	--	--	--	--
								--	--	--	--	--	--
								--	--	--	--	--	--
								--	--	--	--	--	--
								--	--	--	--	--	--
								--	--	--	--	--	--
								--	--	--	--	--	--
								--	--	--	--	--	--
								--	--	--	--	--	--
								--	--	--	--	--	--
								--	--	--	--	--	--
								--	--	--	--	--	--
								--	--	--	--	--	--
								--	--	--	--	--	--
								--	--	--	--	--	--
								--	--	--	--	--	--
								--	--	--	--	--	--
								--	--	--	--	--	--
								--	--	--	--	--	--
								--	--	--	--	--	--
								--	--	--	--	--	--
								--	--	--	--	--	--
								--	--	--	--	--	--
								--	--	--	--	--	--
								--	--	--	--	--	--
								--	--	--	--	--	--
								--	--	--	--	--	--
								--	--	--	--	--	--
								--	--	--	--	--	--
								--	--	--	--	--	--
								--	--	--	--	--	--
								--	--	--	--	--	--
								--	--	--	--	--	--
								--	--	--	--	--	--
								--	--	--	--	--	--
								--	--	--	--	--	--
								--	--	--	--	--	--
								--	--	--	--	--	--
								--	--	--	--	--	--
								--	--	--	--	--	--
								--	--	--	--	--	--
								--	--	--	--	--	--
								--	--	--	--	--	--
								--	--	--	--	--	--
								--	--	--	--	--	--
								--	--	--	--	--	--
								--	--	--	--	--	--
								--	--	--	--	--	--
								--	--	--	--	--	--
								--	--	--	--	--	--
								--	--	--	--	--	--
								--	--	--	--	--	--
								--	--	--	--	--	--
								--	--	--	--	--	--
								--	--	--	--	--	--
								--	--	--	--	--	--
								--	--	--	--	--	--
								--	--	--	--	--	--
								--	--	--	--	--	--
								--	--	--	--	--	--
								--	--	--	--	--	--
								--	--	--	--	--	--
								--	--	--	--	--	--
								--	--	--	--	--	--
								--	--	--	--	--	--
								--	--	--	--	--	--
								--	--	--	--	--	--
								--	--	--	--	--	--
								--	--	--	--	--	--
								--	--	--	--	--	--
								--	--	--	--	--	--
								--	--	--	--	--	--
								--	--	--	--	--	--
								--	--	--	--	--	--
								--	--	--	--	--	--
								--	--	--	--	--	--
								--	--	--	--	--	--
								--	--	--	--	--	--
								--	--	--	--	--	--
								--	--	--	--	--	--
								--	--	--	--	--	--
								--	--	--	--	--	--
								--	--	--	--	--	--
								--	--	--	--	--	--
								--	--	--	--	--	--
								--	--	--	--	--	--
								--	--	--	--	--	--
								--	--	--	--	--	--
								--	--	--	--	--	--
								--	--	--	--	--	--
								--	--	--	--	--	--
								--	--	--	--	--	--
								--	--	--	--	--	--
								--	--	--	--	--	--
								--	--	--	--	--	--
								--	--	--	--	--	--
								--	--	--	--	--	--
								--	--	--	--	--	--
								--	--	--	--	--	--
								--	--	--	--	--	--
								--	--	--	--	--	--
								--	--	--	--	--	--
								--	--	--	--	--	--
								--	--	--	--	--	--
								--	--	--	--	--	--
								--	--	--	--	--	--
								--	--	--	--	--	--
								--	--	--	--	--	--
								--	--	--	--	--	--
								--	--	--	--	--	--
								--	--	--	--	--	--
								--	--	--	--	--	--
								--	--	--	--	--	--
								--	--	--	--	--	--
								--	--	--	--	--	--

## Sheet: Figure 4
	d	e	f		d	e	f		Negative COHP	Zn4-O6	Zn4-O4		Zn4-N6	Zn4-N4	Zn4-N11		Image	enegry	vol		x	DFT	MLP		x	DFT	MLP
																	0	0	734.54		850.3184	26.61504	29.53818		796.94311	17.76096	19.67114
5.10101	4.4504	-4.4509	-1.8592	26.97346	1.144	-1.1446	-0.5377		5.1	0.67888	1.21655		1.15844	1.54711	1.28271		1	0.0029	734.74		826.2542	16.92421	19.19886		774.38948	10.68672	12.0425
9.36853	8.4919	-8.4925	-3.3636	28.2432	1.773	-1.7738	-1.4956		11.56683	0.67376	1.22319		1.1811	1.50304	1.27826		2	0.0131	735.38		802.65	9.16234	10.82773		752.26542	5.34256	6.22227
12.6825	11.7687	-11.7693	-4.4487	29.52563	2.8586	-3.1591	-2.0814		16.0969	0.68112	1.21139		1.21815	1.46172	1.24596		3	0.0269	735.13		779.5	3.60442	4.68477		730.56681	1.81296	2.28614
17.25786	15.5617	-15.5627	-5.7445	30.82089	4.4452	-4.445	-2.6301		17.25786	0.68034	1.20895		1.2234	1.44745	1.2471		4	0.0457	734.49		756.79	0.49071	1.01591		709.28952	0.10859	0.25614
				32.1291	5.102	-5.1035	-3.6846		18.43044	0.69018	1.19357		1.25156	1.42937	1.23059		5	0.0683	733.01		734.54	2.66454E-12	-4.44089E-12		688.43	8.57045E-4	-0.00318
				33.45039	6.6139	-6.6139	-4.1208		19.61475	1.16673	0.78769		1.5615	1.14251	1.19773		6	0.0889	730.62		712.72	2.19222	1.61659		667.98	1.83112	1.00932
				34.78489	7.4992	-7.5011	-5.1536		20.8109	1.16101	0.79605		1.57048	1.13296	1.19963		7	0.1053	727.8		691.34	6.15224	5.16591		647.94427	5.17213	3.17977
				36.13274	8.3313	-8.3327	-6.2087		22.019	1.16604	0.79377		1.58436	1.11351	1.20569		8	0.1099	723.84		670.39	10.63032	9.77159		628.31095	10.20512	7.84352
									23.23919	1.15394	0.80342		1.58691	1.10441	1.20359		9	0.1034	718.53		649.87	15.13686	15.25409		609.0783	14.06002	14.22273
									24.47159	1.1475	0.8098		1.59326	1.09159	1.21152		10	0.0932	712.23		629.77	19.68595	21.74114		590.24218	18.39187	19.19886
									25.7163	1.14016	0.81638		1.59736	1.08122	1.2181		11	0.0846	704.68
									30.82089	1.12518	0.81339		1.60247	1.04387	1.25832		12	0.0828	698.02
									34.78489	1.10879	0.81733		1.59476	1.01823	1.28557
									40.2577	1.09205	0.81817		1.52448	1.02537	1.31357

## Sheet: README
All the raw data is also available at the following link (in json format) https://github.com/agrh/Data_Repository_CALF-20_MLP/tree/main/Source_data
